# Supplementary material for: Identification of hub genes with diagnostic values in pancreatic cancer by bioinformatics analyses and supervised learning methods
Source: World J Surg Oncol. 2018 Nov 14;16:223. doi: 10.1186/s12957-018-1519-y (PMC6237021; doi:10.1186/s12957-018-1519-y)
Supplement: Supplementary file 1 — Identification of 724 DEGs. (XLS 134 kb) [file 12957_2018_1519_MOESM1_ESM.xls]

## Sheet: diffEXp
gene symbol	logFC	AveExpr	t	P.Value	adj.P.Val	B
TFF1	4.25844	9.65333	8.1329	1.1294e-11	1.16118e-09	16.3266
S100P	4.24913	9.37739	9.63116	2.10961e-14	6.1661e-12	22.4714
SLC6A14	4.04937	6.18472	9.84499	8.69226e-15	2.73606e-12	23.3381
SDR16C5	3.80794	6.5295	11.1445	4.32948e-17	3.05452e-14	28.5149
DPCR1	3.69934	6.6658	8.14425	1.07668e-11	1.11821e-09	16.3733
CEACAM6	3.60764	10.606	7.1886	5.99998e-10	3.18856e-08	12.4436
CTSE	3.54549	10.0222	8.84854	5.55324e-13	9.87995e-11	19.2731
CLDN18	3.3103	6.93092	7.20857	5.51845e-10	3.01087e-08	12.5253
KRT6A	3.02028	4.99915	7.58649	1.12877e-10	7.84284e-09	14.0758
AGR2	2.98527	8.91112	9.28962	8.75309e-14	1.98987e-11	21.0801
GABRP	2.98187	7.04789	6.04632	6.73009e-08	1.4284e-06	7.84312
DKK1	2.94789	6.74635	7.36606	2.85082e-10	1.68577e-08	13.1705
CAPN8	2.93101	6.69074	8.65863	1.2336e-12	1.88227e-10	18.4924
PSCA	2.88068	6.3479	6.77181	3.41482e-09	1.30107e-07	10.7464
COL11A1	2.87426	7.16088	7.20366	5.63312e-10	3.04904e-08	12.5052
C19orf33	2.85813	8.52824	7.42522	2.22369e-10	1.3999e-08	13.4132
GCNT3	2.837	8.79235	8.79244	7.02895e-13	1.20851e-10	19.0426
AOC1	2.81468	6.61068	8.01878	1.82719e-11	1.70705e-09	15.8561
MSLN	2.6754	6.28544	7.94659	2.47695e-11	2.16574e-09	15.5586
PI3	2.65828	6.19941	7.99426	2.02613e-11	1.84225e-09	15.755
NMU	2.64538	6.22243	8.18825	8.94408e-12	9.48165e-10	16.5547
TFF2	2.64186	8.87882	6.2307	3.17743e-08	7.69351e-07	8.5731
TMPRSS4	2.6287	7.56418	8.91144	4.26456e-13	7.65377e-11	19.5314
SFN	2.61564	8.69862	9.80975	1.00575e-14	3.11783e-12	23.1956
MMP1	2.60234	7.90022	4.9655	4.74389e-06	4.35246e-05	3.72276
PLAC8	2.58981	8.64909	6.78918	3.17714e-09	1.23283e-07	10.8168
CCL20	2.57136	7.51839	7.89897	3.0275e-11	2.53863e-09	15.3623
LAMB3	2.56068	8.17577	11.1121	4.93137e-17	3.25471e-14	28.388
COL10A1	2.46515	8.8544	5.64692	3.34813e-07	5.16222e-06	6.28539
GJB2	2.46144	7.68049	6.75414	3.67487e-09	1.37204e-07	10.6748
LGALS4	2.43443	9.66666	6.57159	7.82814e-09	2.55038e-07	9.9375
STYK1	2.39641	5.05499	11.4368	1.34532e-17	1.10101e-14	29.6543
KLF5	2.36638	8.03604	8.11989	1.19308e-11	1.21445e-09	16.2729
NQO1	2.35302	8.18537	9.24189	1.06853e-13	2.37632e-11	20.8851
ST6GALNAC1	2.34577	7.11452	5.82794	1.6244e-07	2.90011e-06	6.9871
CTHRC1	2.33714	10.8074	6.01406	7.6698e-08	1.58669e-06	7.71607
LCN2	2.33272	10.1691	5.36734	1.0083e-06	1.26485e-05	5.21772
ANXA10	2.32035	8.96776	5.1918	1.99441e-06	2.18095e-05	4.55849
TSPAN1	2.30249	8.36032	7.6545	8.47804e-11	6.17298e-09	14.3556
S100A6	2.29079	8.55685	9.23555	1.09721e-13	2.41386e-11	20.8592
TCN1	2.2767	9.26392	5.12099	2.61976e-06	2.68808e-05	4.29522
IGFL2	2.26443	6.23915	8.50956	2.31004e-12	3.13002e-10	17.8788
VSIG1	2.22943	5.67436	5.54282	5.05846e-07	7.2801e-06	5.88546
ITGA2	2.22748	8.02139	8.78191	7.34689e-13	1.24057e-10	18.9994
CXCL8	2.19781	7.91608	5.35168	1.07189e-06	1.32995e-05	5.15856
ARL14	2.19442	7.49883	5.69561	2.75812e-07	4.46766e-06	6.47337
IFI27	2.19074	9.32854	6.58168	7.5084e-09	2.45011e-07	9.97815
CXCL5	2.1907	5.69254	6.03436	7.06425e-08	1.49159e-06	7.79601
GPRC5A	2.17724	7.60881	8.196	8.65646e-12	9.27284e-10	16.5867
LAMC2	2.17501	6.82433	7.19709	5.79034e-10	3.10132e-08	12.4784
MMP12	2.17158	7.13005	4.35333	4.54317e-05	0.000273511	1.55537
PTK6	2.15073	6.82257	11.6002	7.02706e-18	6.25103e-15	30.287
TMC5	2.14238	7.74087	6.65563	5.52932e-09	1.91745e-07	10.2764
TSPAN8	2.13936	11.4902	6.9417	1.68377e-09	7.40857e-08	11.4363
IGFBP3	2.12002	9.455	7.72061	6.41818e-11	4.86356e-09	14.6277
SLPI	2.11091	9.40186	7.21552	5.36001e-10	2.93705e-08	12.5538
GREM1	2.10537	8.85382	4.973	4.61072e-06	4.25033e-05	3.75019
CD55	2.10508	9.36169	8.01072	1.89031e-11	1.75004e-09	15.8229
CEACAM5	2.09143	7.1987	7.38745	2.60595e-10	1.59157e-08	13.2582
INHBA	2.08501	7.43653	7.18539	6.08118e-10	3.21704e-08	12.4305
DUOX2	2.08327	7.54167	4.56823	2.08721e-05	0.000145352	2.29929
ZG16B	2.07646	6.60492	8.66505	1.20077e-12	1.86119e-10	18.5188
C15orf48	2.06936	9.11513	6.99438	1.3516e-09	6.21431e-08	11.6507
C9orf152	2.06273	6.20865	6.85214	2.4452e-09	9.90565e-08	11.0722
KRT20	2.04552	5.41153	3.47954	0.000874036	0.00311005	-1.24127
KRT23	2.03384	6.13268	5.22701	1.74056e-06	1.9524e-05	4.68998
VILL	2.03049	7.00796	8.16224	9.98045e-12	1.04718e-09	16.4475
SULF1	2.02713	9.11279	5.76043	2.12903e-07	3.62095e-06	6.72453
ABHD17C	1.99384	7.82502	8.22884	7.53764e-12	8.47363e-10	16.7221
KRT19	1.99057	7.14405	9.02709	2.62569e-13	5.13674e-11	20.0058
ID1	1.99032	8.54823	7.91398	2.84189e-11	2.40269e-09	15.4242
ANLN	1.98836	5.27389	8.05319	1.58047e-11	1.5253e-09	15.9979
TMEM45B	1.97378	6.88356	7.09372	8.92465e-10	4.39996e-08	12.0559
MAL2	1.9696	9.3275	7.47315	1.81798e-10	1.16968e-08	13.6101
SLC26A9	1.96887	5.80588	5.72923	2.41185e-07	3.9989e-06	6.60351
EPYC	1.95395	5.07358	4.2399	6.79953e-05	0.000379586	1.17081
CDH17	1.95145	7.3652	4.84966	7.34704e-06	6.19878e-05	3.30169
FXYD3	1.94371	8.60729	8.48696	2.54072e-12	3.35408e-10	17.7857
AFAP1-AS1	1.92694	5.71081	8.52356	2.17785e-12	3.00759e-10	17.9364
CRIP1	1.92035	8.11525	6.94941	1.6305e-09	7.22079e-08	11.4676
BLACAT1	1.91211	5.60657	8.4854	2.55736e-12	3.35408e-10	17.7793
FOXQ1	1.91087	9.7823	6.41355	1.50169e-08	4.24236e-07	9.30278
SLC16A4	1.90941	7.07531	7.11435	8.18686e-10	4.10547e-08	12.1402
C4BPB	1.90017	6.08045	9.22944	1.12562e-13	2.45001e-11	20.8342
MBOAT2	1.89601	7.17876	10.7537	2.09637e-16	1.15924e-13	26.9762
NUF2	1.88943	4.77705	6.47355	1.17309e-08	3.51296e-07	9.54334
UBE2T	1.88148	5.96105	8.70867	9.99532e-13	1.5853e-10	18.6982
MALL	1.87645	8.00438	6.34237	2.01157e-08	5.41535e-07	9.0181
ACSL5	1.87242	7.99978	6.67561	5.09009e-09	1.79781e-07	10.3571
THBS2	1.8676	10.1308	5.92412	1.10315e-07	2.12941e-06	7.36289
MUC13	1.86555	7.24953	6.20061	3.59278e-08	8.54748e-07	8.45356
CST1	1.86206	6.50633	4.35586	4.50228e-05	0.000271571	1.564
BPIFB1	1.8571	5.56013	5.25879	1.53887e-06	1.76487e-05	4.80897
CKS2	1.85674	7.44541	6.55239	8.47428e-09	2.71336e-07	9.86021
TRIM29	1.85375	6.67493	8.78502	7.25167e-13	1.23641e-10	19.0121
SFTA2	1.8509	6.10967	5.50977	5.76336e-07	8.07659e-06	5.75909
HS3ST3A1	1.85084	5.12026	6.74277	3.85249e-09	1.42278e-07	10.6288
PTPRR	1.83447	4.82623	6.97246	1.48102e-09	6.74869e-08	11.5615
GPR87	1.82802	4.45838	6.08726	5.69969e-08	1.23927e-06	8.00468
DHRS9	1.82396	7.06077	5.19671	1.95693e-06	2.14455e-05	4.57681
SERPINB2	1.82021	6.00517	4.38306	4.08409e-05	0.000251313	1.6571
VSIG2	1.8169	6.58186	7.891	3.13091e-11	2.58364e-09	15.3295
WNT2	1.81206	6.72093	8.21219	8.08545e-12	8.87716e-10	16.6534
TOP2A	1.80424	5.5376	7.44171	2.0748e-10	1.31834e-08	13.481
COL5A2	1.79965	9.81732	5.57091	4.52645e-07	6.63403e-06	5.99312
MUC16	1.79835	5.0268	5.19886	1.94075e-06	2.13024e-05	4.58483
CDH3	1.79778	7.55406	6.8249	2.73869e-09	1.08803e-07	10.9616
CORO2A	1.7932	6.45773	7.62628	9.54761e-11	6.78278e-09	14.2395
GPX2	1.7895	7.02279	7.20538	5.59267e-10	3.03517e-08	12.5123
CLIC3	1.78536	5.8656	6.2727	2.67606e-08	6.77627e-07	8.74023
TM4SF20	1.78065	4.85667	3.95401	0.00018335	0.00085395	0.228519
LEMD1	1.76661	5.26157	6.31405	2.25923e-08	5.92614e-07	8.90506
LOC100996760	1.76275	4.53762	7.604	1.04861e-10	7.3981e-09	14.1478
AKR1B10	1.76007	7.57539	3.95903	0.000180242	0.000840991	0.244708
FNDC1	1.7551	6.94552	4.9297	5.43301e-06	4.87541e-05	3.59214
ZNF703	1.74944	7.19958	9.02614	2.63616e-13	5.13674e-11	20.0019
S100A4	1.74316	10.2221	6.438	1.35802e-08	3.92445e-07	9.40073
SHISA2	1.73603	6.4254	5.91141	1.16115e-07	2.2203e-06	7.31311
EPS8L3	1.71471	7.01071	6.26606	2.74973e-08	6.89081e-07	8.7138
REG4	1.71305	6.18504	3.9162	0.000208485	0.000951084	0.106915
NHS	1.70927	5.63959	11.5027	1.03467e-17	8.8206e-15	29.9101
E2F8	1.70626	4.47368	8.94294	3.73673e-13	6.82621e-11	19.6606
LIPH	1.7033	6.14251	8.71078	9.90704e-13	1.58358e-10	18.7069
EFNB2	1.69217	8.13284	7.7464	5.75768e-11	4.44038e-09	14.7339
PLS1	1.69091	9.15061	5.97971	8.81361e-08	1.78012e-06	7.58097
CCNB1	1.69028	5.75341	6.02671	7.28668e-08	1.52908e-06	7.76587
EGLN3	1.68962	6.63517	6.29002	2.49296e-08	6.40092e-07	8.80922
VCAN	1.67954	9.93121	5.17549	2.12396e-06	2.29442e-05	4.49772
MUC5AC	1.67926	6.79814	5.54413	5.03221e-07	7.26015e-06	5.8905
CYP2C18	1.67648	5.82638	5.29775	1.32269e-06	1.57521e-05	4.95528
RAD51AP1	1.67152	5.9146	5.89838	1.22372e-07	2.32042e-06	7.26213
PTGS2	1.67086	6.1265	4.90458	5.97403e-06	5.25489e-05	3.50075
SERPINB5	1.66452	5.12574	7.72568	6.28272e-11	4.79643e-09	14.6486
FN1	1.65921	9.51535	6.39744	1.60451e-08	4.48474e-07	9.23827
LY75	1.65642	7.67302	5.48182	6.43457e-07	8.78846e-06	5.65241
SHCBP1	1.65556	4.77121	8.74575	8.55265e-13	1.41119e-10	18.8507
OLR1	1.65219	6.6135	4.34841	4.62383e-05	0.000277511	1.53857
STEAP1	1.65159	7.68996	6.34794	1.9661e-08	5.32095e-07	9.04037
KRT8	1.64768	9.35112	6.75027	3.73444e-09	1.38921e-07	10.6591
CLDN23	1.64425	5.05907	8.03099	1.73551e-11	1.65156e-09	15.9064
SLC44A4	1.64249	7.19671	5.77078	2.04271e-07	3.49852e-06	6.76469
POSTN	1.63971	6.85133	6.2535	2.89467e-08	7.16143e-07	8.66381
EREG	1.6367	5.19004	6.47327	1.17442e-08	3.51296e-07	9.54223
SGPP2	1.63247	6.98792	8.1133	1.22672e-11	1.23033e-09	16.2457
CENPK	1.62698	4.90036	5.77581	2.00196e-07	3.45948e-06	6.78424
AGR3	1.62649	7.97869	3.70528	0.000421584	0.00170231	-0.557513
SAMD9	1.6219	6.75412	6.45368	1.27311e-08	3.73178e-07	9.46363
C1orf106	1.60815	8.91006	6.45711	1.25528e-08	3.70037e-07	9.47737
AMIGO2	1.60733	8.99427	6.83896	2.58305e-09	1.03306e-07	11.0187
SLC6A8	1.60578	6.84536	7.7492	5.69027e-11	4.41535e-09	14.7454
PHACTR3	1.60464	4.73239	5.50282	5.92364e-07	8.25036e-06	5.73253
PPARG	1.59635	6.82019	6.70126	4.57665e-09	1.66025e-07	10.4608
SPRR1B	1.59572	5.08575	3.55633	0.00068407	0.00253093	-1.01198
STEAP2	1.59535	7.70314	8.43373	3.17913e-12	3.93472e-10	17.5664
KIF11	1.59519	5.28772	5.89276	1.25178e-07	2.36267e-06	7.24012
S100A11	1.59286	10.4829	6.69057	4.784e-09	1.7142e-07	10.4176
PLAT	1.59107	9.66467	4.4856	2.82064e-05	0.000185266	2.01096
MST1R	1.59073	6.93698	7.35655	2.96697e-10	1.7494e-08	13.1315
OSBPL3	1.5841	6.78438	8.33672	4.78388e-12	5.72388e-10	17.1667
BIK	1.58113	7.25282	7.26381	4.37797e-10	2.44736e-08	12.7515
TMPRSS3	1.57422	6.55867	7.05874	1.03298e-09	4.97287e-08	11.9132
MARCKSL1	1.57155	9.5391	8.94308	3.73442e-13	6.82621e-11	19.6612
JUP	1.57143	8.84479	7.3538	3.00137e-10	1.7646e-08	13.1202
RSAD2	1.56489	6.80011	5.42998	7.88926e-07	1.03737e-05	5.45511
PRR15	1.56467	6.35465	6.56292	8.11369e-09	2.63084e-07	9.90258
TPRG1	1.56454	5.29599	6.62454	6.28879e-09	2.11279e-07	10.1509
CYP2S1	1.56125	5.97766	5.77459	2.01176e-07	3.47054e-06	6.77951
HPGD	1.56123	6.82358	5.37722	9.70071e-07	1.22365e-05	5.25511
ECM1	1.55814	7.95897	6.56099	8.17841e-09	2.64345e-07	9.89484
MACC1	1.55639	6.41705	7.4678	1.85939e-10	1.19257e-08	13.5881
DMBT1	1.55522	8.33116	3.67671	0.000462997	0.00183655	-0.645644
LY6D	1.55472	5.31018	4.59617	1.88404e-05	0.000134124	2.39743
NDC80	1.5535	5.78807	5.55231	4.87221e-07	7.05988e-06	5.9218
PMAIP1	1.55113	6.24337	5.80677	1.76844e-07	3.10578e-06	6.90462
IL1RAP	1.55075	6.16887	6.88239	2.15589e-09	8.91101e-08	11.1951
BCL2A1	1.54929	6.64099	4.63743	1.61875e-05	0.000118794	2.54293
CDCA7	1.54897	5.79222	6.27347	2.66768e-08	6.76481e-07	8.74329
MLPH	1.54757	8.99236	6.36077	1.86529e-08	5.07498e-07	9.09162
PITX1	1.54669	4.87755	10.0985	3.05272e-15	1.20113e-12	24.3607
APOBEC1	1.54486	5.49655	4.97061	4.65263e-06	4.28025e-05	3.74147
RACGAP1	1.54281	6.63513	6.61686	6.49193e-09	2.16365e-07	10.1199
CRNDE	1.54272	6.08393	6.99784	1.33221e-09	6.15282e-08	11.6648
F5	1.53859	6.39001	5.69202	2.79789e-07	4.51457e-06	6.45949
MIA	1.53462	6.72178	6.02383	7.3722e-08	1.54071e-06	7.75453
TMEM154	1.53347	6.32938	7.19432	5.85793e-10	3.12933e-08	12.467
C1GALT1	1.53135	6.78914	7.97433	2.20365e-11	1.96029e-09	15.6729
RRM2	1.52877	7.28148	6.0089	7.83168e-08	1.61528e-06	7.69577
ASAP2	1.52512	8.26252	8.78028	7.39734e-13	1.24057e-10	18.9927
HN1	1.5248	8.23012	7.32766	3.34937e-10	1.95237e-08	13.0131
FAM83D	1.52361	6.30327	4.57457	2.03926e-05	0.000142579	2.32155
TRIM31	1.51777	4.98614	6.65328	5.5832e-09	1.9296e-07	10.267
XAF1	1.51637	7.32716	7.16175	6.714e-10	3.49519e-08	12.3338
IFI44L	1.51568	7.46675	4.49759	2.70046e-05	0.000178692	2.05262
SYTL2	1.51534	7.39565	6.74915	3.75185e-09	1.39316e-07	10.6546
ADM	1.51498	8.49735	5.01335	3.95465e-06	3.77037e-05	3.89808
ANO1	1.51083	6.6317	6.19393	3.692e-08	8.70257e-07	8.42706
KLK10	1.50525	5.80116	6.26106	2.80663e-08	6.98584e-07	8.69387
OAS1	1.50493	7.01946	5.87801	1.32835e-07	2.4711e-06	7.18246
ELOVL6	1.50382	5.17299	9.47016	4.12186e-14	1.0346e-11	21.8166
COL12A1	1.50298	6.61794	6.65109	5.63429e-09	1.9407e-07	10.2581
LINC01207	1.50232	5.00461	3.47814	0.000877915	0.00312059	-1.24541
MMP7	1.50123	10.7908	3.70024	0.000428618	0.00172357	-0.573081
ANKRD22	1.50115	7.13194	6.45822	1.24956e-08	3.69673e-07	9.48182
MUC4	1.50092	5.27833	5.87293	1.35575e-07	2.50348e-06	7.16263
DENND6A	1.49951	8.14025	7.50297	1.60386e-10	1.05855e-08	13.7325
CLRN3	1.49811	6.28419	3.99054	0.000161849	0.000770996	0.346682
SULT1C2	1.49524	6.14485	4.51436	2.54076e-05	0.000170272	2.11097
TSPO	1.49254	9.30314	8.6333	1.37234e-12	2.0495e-10	18.3882
S100A16	1.48773	10.119	8.994	3.01639e-13	5.76779e-11	19.8701
SCEL	1.48764	3.91383	6.93835	1.7075e-09	7.49688e-08	11.4226
TREM1	1.48663	6.6541	6.1851	3.82752e-08	8.98064e-07	8.39198
PLAU	1.47647	8.06064	5.43386	7.77001e-07	1.02564e-05	5.46985
TMEM200A	1.47481	7.48489	4.82482	8.06524e-06	6.70792e-05	3.21199
CAPG	1.47476	8.63765	5.67471	2.99757e-07	4.78769e-06	6.39263
ANXA3	1.47446	9.04589	6.03316	7.09879e-08	1.49579e-06	7.79127
COL5A1	1.47156	8.94259	4.93076	5.41134e-06	4.86236e-05	3.59598
MX1	1.46952	8.7334	5.34675	1.09273e-06	1.35008e-05	5.13994
SMS	1.46659	8.45064	8.24213	7.12683e-12	8.10083e-10	16.7769
FAT1	1.46649	9.22883	8.9297	3.95011e-13	7.15214e-11	19.6063
HIST2H2BE	1.46626	6.65626	5.48187	6.43343e-07	8.78846e-06	5.65258
ARNTL2	1.46456	5.95901	7.77968	5.00469e-11	3.98428e-09	14.8709
S100A14	1.46282	7.5795	5.84867	1.49468e-07	2.71591e-06	7.0679
CDC42EP5	1.46169	7.85319	5.27228	1.46033e-06	1.69765e-05	4.85959
AHNAK2	1.46083	6.34283	6.45925	1.24425e-08	3.68948e-07	9.48596
CLIC1	1.45924	10.6599	9.90959	6.65416e-15	2.16102e-12	23.5993
SPINK5	1.45703	6.24338	4.61274	1.77278e-05	0.00012767	2.45578
KRT6B	1.4548	6.74261	5.2552	1.56044e-06	1.7856e-05	4.79552
S100A2	1.45239	6.39468	4.02071	0.000145939	0.000709338	0.44478
TRIM59	1.44881	5.58155	6.78786	3.1946e-09	1.23438e-07	10.8114
LOC100996583	1.4486	4.86829	8.03799	1.68507e-11	1.61105e-09	15.9353
GALNT5	1.44539	5.32715	8.52474	2.16701e-12	3.00759e-10	17.9413
ITGA3	1.44466	7.154	6.56609	8.00791e-09	2.60066e-07	9.91537
SERPINB3	1.4438	4.81162	3.84818	0.000262241	0.00114941	-0.109933
KLK6	1.44197	6.61235	4.10342	0.000109666	0.000561643	0.716031
TOX3	1.43993	6.82499	6.20906	3.47095e-08	8.29622e-07	8.48713
FA2H	1.43976	6.62823	7.48191	1.75229e-10	1.13455e-08	13.646
TPX2	1.43665	6.04546	6.97131	1.48817e-09	6.75123e-08	11.5568
PBK	1.43435	5.15262	5.2202	1.78707e-06	1.99582e-05	4.66451
IGF2BP3	1.42931	4.64137	6.33189	2.0999e-08	5.61621e-07	8.97626
HSD17B6	1.42777	5.03895	5.09496	2.89502e-06	2.91066e-05	4.19883
LGALS3	1.42337	8.50029	7.74577	5.77292e-11	4.44038e-09	14.7313
VNN1	1.42272	6.85766	3.81407	0.000293973	0.00126332	-0.217773
NRG3	1.42026	4.52726	7.07926	9.48081e-10	4.64061e-08	11.9969
MYOF	1.41832	8.17827	7.72411	6.32427e-11	4.81021e-09	14.6421
CCL7	1.41793	4.37137	13.7701	1.716e-21	3.90104e-18	38.3629
MSMO1	1.41684	8.92124	6.63437	6.03804e-09	2.04534e-07	10.1906
COL1A2	1.41519	11.6325	4.69395	1.31363e-05	9.94337e-05	2.74333
TNFRSF21	1.41458	8.60282	6.99497	1.34828e-09	6.213e-08	11.6531
MMP28	1.41421	6.10818	8.00793	1.91264e-11	1.76273e-09	15.8114
IFI6	1.40892	8.55165	4.94956	5.03937e-06	4.58075e-05	3.66456
LGALS1	1.40425	10.982	5.08525	3.00482e-06	3.00335e-05	4.16292
BCAS1	1.40263	6.45984	5.39147	9.17445e-07	1.16987e-05	5.30907
STIL	1.40199	5.95084	6.78347	3.25341e-09	1.25357e-07	10.7936
CEP55	1.39654	5.38412	6.05633	6.46228e-08	1.38448e-06	7.88259
LGALS3BP	1.39483	9.69183	6.69808	4.63735e-09	1.67633e-07	10.4479
CST2	1.39432	6.88812	4.75598	1.04323e-05	8.23793e-05	2.96465
MGLL	1.39393	8.28672	6.77971	3.30459e-09	1.26683e-07	10.7784
MELK	1.39206	6.67197	5.96362	9.40586e-08	1.86477e-06	7.51778
MXRA5	1.39041	10.1349	5.38755	9.31639e-07	1.18235e-05	5.29421
CEMIP	1.38927	5.94051	7.76292	5.3708e-11	4.21021e-09	14.8019
RAB25	1.38879	8.28052	5.43291	7.79897e-07	1.0288e-05	5.46625
CYP3A5	1.38669	7.25847	5.72356	2.46705e-07	4.0838e-06	6.58156
MFAP5	1.38599	7.70602	4.24755	6.61806e-05	0.000370568	1.19658
DLGAP5	1.3831	4.96759	5.54275	5.05978e-07	7.2801e-06	5.88521
FHL2	1.37773	9.42318	5.92387	1.10426e-07	2.12941e-06	7.36192
MET	1.36879	6.94786	7.63729	9.11507e-11	6.54758e-09	14.2848
CYSTM1	1.36492	10.6621	7.99323	2.03494e-11	1.84225e-09	15.7508
FAM83E	1.36425	5.45772	8.51001	2.30572e-12	3.13002e-10	17.8806
CAMK2N1	1.3628	7.05969	6.66319	5.35873e-09	1.87098e-07	10.307
TTK	1.36118	4.86775	5.18472	2.04971e-06	2.22832e-05	4.53208
TNFAIP6	1.36041	7.09753	5.03406	3.65441e-06	3.53686e-05	3.97419
HOXC6	1.36024	6.81858	4.81293	8.43273e-06	6.95981e-05	3.16915
ERO1L	1.35915	8.35341	6.45643	1.25878e-08	3.70037e-07	9.47466
CLDN2	1.35848	7.31503	5.05316	3.39735e-06	3.32582e-05	4.04452
MMP3	1.35741	4.63397	5.59119	4.17715e-07	6.21497e-06	6.07095
CYP4F3	1.35479	5.23472	4.81809	8.27128e-06	6.84312e-05	3.18774
FXYD5	1.35281	8.9024	5.30868	1.26756e-06	1.5202e-05	4.99643
DDX60	1.35224	7.58948	4.99075	4.30994e-06	4.01554e-05	3.81518
CP	1.35036	6.19594	3.5438	0.000712131	0.00261865	-1.04964
DEPDC1B	1.34919	4.27556	5.41586	8.33858e-07	1.08391e-05	5.4015
HIST1H2BD	1.34796	7.39374	6.54481	8.74364e-09	2.78302e-07	9.82971
TGFBI	1.34778	10.2515	5.64776	3.33691e-07	5.15269e-06	6.28865
AEBP1	1.34772	9.4276	4.3267	4.99662e-05	0.000296251	1.46457
NFE2L3	1.34613	5.5053	7.1042	8.54196e-10	4.25227e-08	12.0987
NOX4	1.3454	5.0001	6.54305	8.80726e-09	2.78942e-07	9.82265
AHR	1.34529	9.03074	6.85169	2.44979e-09	9.90565e-08	11.0704
SUGCT	1.3406	6.4867	5.59432	4.12563e-07	6.1434e-06	6.08297
TM4SF1	1.33739	8.27127	5.99257	8.3668e-08	1.70164e-06	7.63153
COL3A1	1.33594	11.4495	4.79559	8.99816e-06	7.34353e-05	3.10676
OCIAD2	1.33567	9.62979	7.31386	3.54897e-10	2.0454e-08	12.9565
TIMP1	1.33151	11.8355	4.86862	6.8415e-06	5.85679e-05	3.37027
LYZ	1.32884	10.3968	4.19235	8.03891e-05	0.000436339	1.01136
KIF14	1.32879	4.74632	6.59007	7.2523e-09	2.37792e-07	10.012
KIF20A	1.32781	5.4495	5.72142	2.48822e-07	4.10888e-06	6.57327
COL17A1	1.32611	5.81176	4.84919	7.36014e-06	6.20216e-05	3.29998
BHLHE40	1.32508	8.64466	6.26966	2.70957e-08	6.84154e-07	8.72812
MUC1	1.32189	8.92538	4.74377	1.09174e-05	8.55167e-05	2.92099
RAB31	1.32184	9.54925	4.73418	1.13143e-05	8.8019e-05	2.8867
BEAN1	1.3207	4.63472	6.06661	6.19837e-08	1.33634e-06	7.92313
TM4SF5	1.32056	6.01826	5.38569	9.3846e-07	1.18965e-05	5.28716
MCEMP1	1.31942	6.83447	4.72285	1.18007e-05	9.09917e-05	2.84627
RNF128	1.3177	9.27884	5.07513	3.12351e-06	3.1053e-05	4.12555
DTX4	1.3177	7.8944	8.48211	2.59308e-12	3.37927e-10	17.7657
MTMR11	1.31204	7.44817	6.09219	5.58673e-08	1.2199e-06	8.02415
RNF149	1.31199	9.14598	6.63777	5.95355e-09	2.02678e-07	10.2043
PLEK2	1.3091	7.87409	7.48313	1.74332e-10	1.13455e-08	13.6511
PPAPDC1A	1.3054	6.36068	5.05581	3.36314e-06	3.29984e-05	4.05427
MMP9	1.30128	7.4354	4.59113	1.91916e-05	0.000136104	2.37972
UGT8	1.30041	6.34067	5.14683	2.37198e-06	2.49259e-05	4.39111
SPRR1A	1.29881	5.68246	3.19741	0.0020925	0.00647105	-2.05301
UBE2C	1.29858	7.32595	6.59501	7.10591e-09	2.33741e-07	10.0319
HIST1H2AC	1.29711	8.29818	6.19314	3.70399e-08	8.71077e-07	8.4239
AP1S3	1.29318	4.62192	8.16429	9.89434e-12	1.0435e-09	16.456
AKR1C3	1.28991	9.02023	4.34435	4.6915e-05	0.000281325	1.5247
XDH	1.28934	6.49891	5.67301	3.01795e-07	4.80523e-06	6.38606
NET1	1.28908	8.97991	8.82956	6.01411e-13	1.0517e-10	19.1951
KLK7	1.28575	6.71253	3.59236	0.000609109	0.00230041	-0.903194
PCSK5	1.28222	6.49311	5.70498	2.65695e-07	4.34045e-06	6.50962
ERN2	1.28022	7.31199	8.11583	1.21367e-11	1.22324e-09	16.2562
MATN3	1.27662	5.14595	3.53351	0.000735975	0.0026899	-1.08047
RHBDL2	1.27584	5.13726	6.97622	1.45797e-09	6.67341e-08	11.5768
ANXA2	1.27439	10.0097	9.75981	1.23694e-14	3.72174e-12	22.9933
MAD1L1	1.27384	5.52698	6.1082	5.23487e-08	1.16293e-06	8.08741
SPAG1	1.27338	5.98737	5.23531	1.68548e-06	1.90525e-05	4.72104
CSTA	1.27293	8.447	4.31108	5.28268e-05	0.000309341	1.41145
CXCL3	1.272	6.55459	3.94394	0.000189742	0.000879702	0.19607
ARPC1B	1.26996	9.96605	5.59921	4.04644e-07	6.04425e-06	6.10176
NDNF	1.26753	5.83209	5.66261	3.14547e-07	4.9246e-06	6.34593
TFF3	1.26711	7.95424	3.5907	0.000612379	0.00231039	-0.908215
ISG15	1.26394	8.44665	4.37864	4.1494e-05	0.000254012	1.64195
EFNA1	1.26314	8.36964	5.69586	2.75538e-07	4.46766e-06	6.47434
PDZK1IP1	1.26252	7.98052	4.08781	0.000115768	0.000586293	0.664589
SPIN4	1.26251	6.6295	5.51856	5.56706e-07	7.86616e-06	5.79266
LRRC66	1.25813	4.41189	4.62928	1.66811e-05	0.000121935	2.51413
KCNK1	1.25802	5.97593	7.70542	6.84217e-11	5.14672e-09	14.5652
RHPN2	1.25772	8.31213	4.72901	1.15339e-05	8.92865e-05	2.86823
ANKRD36C	1.25676	4.59198	5.93365	1.06155e-07	2.07049e-06	7.40023
YWHAZ	1.25552	9.41682	8.40179	3.63683e-12	4.42914e-10	17.4349
GRP	1.25474	5.99596	4.12043	0.000103368	0.000536236	0.772231
ISG20	1.25041	7.61604	5.19526	1.96792e-06	2.15429e-05	4.5714
S100A10	1.24943	9.42165	6.96035	1.55776e-09	6.97415e-08	11.5122
EDAR	1.24839	5.83687	6.96879	1.50392e-09	6.76724e-08	11.5465
SPRR3	1.24702	5.9551	3.65591	0.000495567	0.00194762	-0.70954
FOXD1	1.24532	5.1932	6.17725	3.95199e-08	9.23034e-07	8.36085
CST4	1.24524	7.23206	5.17381	2.13782e-06	2.30331e-05	4.49144
CDH11	1.24477	7.48727	4.61694	1.74559e-05	0.000126245	2.4706
PLAUR	1.24447	7.84162	6.17579	3.97547e-08	9.2746e-07	8.35508
CAPN12	1.24372	6.59447	5.96063	9.51988e-08	1.88372e-06	7.50607
PCDHB14	1.24293	5.30966	5.76098	2.12437e-07	3.61603e-06	6.72665
CCL18	1.24117	8.05049	4.29889	5.51688e-05	0.000319941	1.37007
RAB27B	1.24009	5.78791	6.3894	1.65838e-08	4.56018e-07	9.20612
LOC340340	1.23795	4.27573	6.72647	4.12211e-09	1.50874e-07	10.5628
CAPN9	1.23762	5.22717	5.57304	4.48842e-07	6.5972e-06	6.0013
CKS1B	1.23565	8.3577	7.50328	1.60175e-10	1.05855e-08	13.7338
CEACAM1	1.2339	6.59206	7.26869	4.28928e-10	2.41095e-08	12.7714
DTL	1.23067	5.33453	5.47496	6.61069e-07	8.96914e-06	5.62627
SULF2	1.22878	8.09487	4.99821	4.1894e-06	3.93009e-05	3.84251
SMAGP	1.22709	7.57238	7.26417	4.37132e-10	2.44736e-08	12.7529
UBE2S	1.22429	6.54945	6.49467	1.07532e-08	3.29358e-07	9.62812
EZH2	1.2196	5.80059	5.96879	9.21123e-08	1.83507e-06	7.53809
ARL4A	1.21919	8.11951	7.3069	3.65427e-10	2.09405e-08	12.9279
SPARC	1.21866	11.1376	4.80706	8.62016e-06	7.09161e-05	3.14802
NUAK1	1.21852	8.15148	5.66325	3.13757e-07	4.91914e-06	6.34837
KCNN4	1.21851	6.62345	6.24529	2.99346e-08	7.36131e-07	8.63115
FAM213B	1.21795	7.40085	6.59546	7.09272e-09	2.33683e-07	10.0337
IFI44	1.2164	6.86211	4.82671	8.00825e-06	6.66971e-05	3.21881
GPR110	1.21597	4.46126	6.40805	1.53602e-08	4.3169e-07	9.28076
C6orf132	1.21338	5.36927	6.3154	2.24674e-08	5.90852e-07	8.91046
MXD1	1.21277	6.75789	6.11246	5.14501e-08	1.1492e-06	8.10425
GBP3	1.21008	8.64046	4.36272	4.39305e-05	0.00026608	1.58745
LOC100505592	1.20892	4.75327	6.73393	3.99649e-09	1.46801e-07	10.593
FSCN1	1.20714	6.17952	5.9319	1.06907e-07	2.08169e-06	7.39337
SALL4	1.20709	6.74886	8.10453	1.27292e-11	1.26427e-09	16.2096
KRT18	1.20692	11.0529	5.02337	3.80656e-06	3.65388e-05	3.93487
IGFBP1	1.20302	4.08089	5.33792	1.13105e-06	1.38736e-05	5.10661
TMEM54	1.20102	7.19433	5.9581	9.61801e-08	1.89321e-06	7.4961
RNF183	1.19926	5.8506	5.23793	1.66847e-06	1.89228e-05	4.73085
LOX	1.19924	6.2829	4.99405	4.25611e-06	3.97626e-05	3.82729
UHRF1	1.19806	6.41595	5.10262	2.81122e-06	2.84178e-05	4.22717
ANXA2P2	1.19517	10.5862	8.80076	6.78762e-13	1.1769e-10	19.0768
HMMR	1.19152	6.02339	4.75957	1.02934e-05	8.16459e-05	2.97753
ANXA13	1.18928	6.45672	3.58715	0.00061944	0.00233402	-0.918967
WNT5A	1.1878	7.52929	4.63981	1.60461e-05	0.000117929	2.55135
EDIL3	1.18622	6.18532	6.95525	1.59127e-09	7.07769e-08	11.4914
MIR210HG	1.18335	5.21751	6.31413	2.25854e-08	5.92614e-07	8.90535
IL1R2	1.17675	6.76328	4.15199	9.25969e-05	0.00049005	0.876852
RAPGEFL1	1.17572	6.26582	6.30302	2.36365e-08	6.1293e-07	8.86107
TMEM158	1.17543	7.4413	4.47412	2.94065e-05	0.000191996	1.97109
PCDH7	1.1722	5.36435	6.32062	2.19925e-08	5.81353e-07	8.93125
CORO1C	1.17106	8.51082	6.04788	6.68767e-08	1.42087e-06	7.84926
CKLF	1.17099	7.71342	6.04455	6.77857e-08	1.4372e-06	7.83614
CDC20	1.17087	5.94318	4.31163	5.27234e-05	0.000308824	1.41332
EPS8L1	1.17085	6.83418	5.58707	4.24588e-07	6.30412e-06	6.05513
TNNT1	1.16767	5.16538	5.01044	3.99882e-06	3.80538e-05	3.88738
C5orf34	1.16721	4.5446	6.50347	1.037e-08	3.18574e-07	9.66348
EPHX4	1.16621	3.90656	7.66466	8.12315e-11	5.9784e-09	14.3974
KRT15	1.16527	5.45425	5.77331	2.02208e-07	3.47954e-06	6.77454
ATP10B	1.16422	6.3247	6.2366	3.10178e-08	7.56406e-07	8.59655
MYEOV	1.16404	6.47466	5.42789	7.95395e-07	1.04453e-05	5.4472
GINS1	1.1636	5.51826	5.29797	1.32151e-06	1.5752e-05	4.95614
SGIP1	1.16352	4.73409	6.13453	4.70304e-08	1.07035e-06	8.1916
ADAM9	1.16199	6.9967	6.3059	2.33596e-08	6.07316e-07	8.87255
FGFBP1	1.16196	6.20156	4.75838	1.03394e-05	8.18987e-05	2.97324
CKAP2L	1.16157	5.35682	6.54378	8.78091e-09	2.78539e-07	9.82557
LDHA	1.16005	11.8837	7.3696	2.8088e-10	1.67545e-08	13.185
LRRC31	1.15998	4.27468	4.53752	2.33503e-05	0.00015871	2.19182
FERMT1	1.15863	6.47239	8.2182	7.88338e-12	8.71859e-10	16.6782
UPP1	1.15855	6.50831	6.16592	4.13874e-08	9.57903e-07	8.31593
SLC12A2	1.15499	7.93385	5.21497	1.82358e-06	2.02884e-05	4.64497
ECT2	1.15413	5.12691	7.23102	5.02305e-10	2.77012e-08	12.6172
TMSB10	1.15276	12.4517	6.32631	2.14852e-08	5.69656e-07	8.95397
ADAP1	1.15163	7.6814	8.31061	5.34028e-12	6.24356e-10	17.0591
NEK2	1.14945	4.51513	5.69819	2.72989e-07	4.43634e-06	6.48335
LMO7	1.14909	5.92554	8.7377	8.84686e-13	1.43656e-10	18.8176
ASF1B	1.14898	6.09762	6.69136	4.7683e-09	1.71157e-07	10.4208
SDC1	1.14727	8.528	7.15725	6.84145e-10	3.53475e-08	12.3155
TNFSF4	1.14585	6.12156	4.84836	7.38309e-06	6.21894e-05	3.29698
LINC01133	1.14416	4.77891	6.25154	2.91797e-08	7.21035e-07	8.656
UCA1	1.14358	6.39032	4.09664	0.000112278	0.000573015	0.693664
SUCNR1	1.14229	5.75803	3.70082	0.000427807	0.00172132	-0.571299
IYD	1.14169	3.66787	6.40255	1.57116e-08	4.39752e-07	9.25873
PMEPA1	1.14082	8.78037	5.11138	2.71827e-06	2.76696e-05	4.2596
USH1C	1.14065	6.85254	6.62929	6.16644e-09	2.08194e-07	10.1701
KIF15	1.13964	4.4139	6.59938	6.97867e-09	2.31042e-07	10.0495
GNA15	1.13893	6.71668	4.84944	7.35315e-06	6.19883e-05	3.30089
SUCLA2	1.13628	8.29732	7.18462	6.10074e-10	3.21704e-08	12.4274
SCRIB	1.13603	7.00256	8.38907	3.83709e-12	4.64538e-10	17.3824
OASL	1.13465	6.29728	5.97905	8.8372e-08	1.78313e-06	7.57837
MST4	1.13375	6.05567	6.47462	1.16792e-08	3.50631e-07	9.54764
AFAP1	1.13226	4.28144	8.58311	1.69503e-12	2.41864e-10	18.1816
PPP1R14D	1.13033	5.96339	5.65168	3.28533e-07	5.08455e-06	6.30375
TAF6	1.13028	7.55979	9.09293	1.99273e-13	3.99718e-11	20.2756
FUT3	1.12967	6.25348	5.10154	2.82289e-06	2.84935e-05	4.22317
FAP	1.12836	7.989	3.72568	0.000394195	0.0016063	-0.494291
GBP2	1.12735	7.63032	5.46334	6.91997e-07	9.27802e-06	5.582
CCNA2	1.12693	5.30122	5.59587	4.10028e-07	6.11151e-06	6.08895
ABHD3	1.12464	8.34983	5.36081	1.03437e-06	1.29201e-05	5.19303
DSG2	1.12404	8.58716	5.16289	2.22971e-06	2.37852e-05	4.45081
NUSAP1	1.12381	6.27744	5.14036	2.43176e-06	2.54756e-05	4.36708
BGN	1.12364	8.64205	4.27774	5.94725e-05	0.000340272	1.29844
SH3D21	1.12284	5.40779	7.98931	2.06882e-11	1.86467e-09	15.7346
CSTB	1.12217	8.07366	7.77193	5.17079e-11	4.06901e-09	14.839
PET100	1.12191	8.27657	6.80307	2.99887e-09	1.16927e-07	10.8731
EFNA4	1.11719	6.06084	6.68217	4.95349e-09	1.75952e-07	10.3836
SCIN	1.11702	5.55234	5.9165	1.13756e-07	2.1854e-06	7.33305
LOC100129406	1.11551	5.39514	5.8023	1.80039e-07	3.1431e-06	6.88724
XRCC4	1.11392	5.2329	7.19334	5.88213e-10	3.13407e-08	12.463
ASPM	1.11372	4.38057	5.33802	1.13062e-06	1.38736e-05	5.10698
SLC2A1	1.11135	5.86128	6.25712	2.85221e-08	7.08208e-07	8.67819
TIGD1	1.10914	5.25784	5.6637	3.13187e-07	4.91523e-06	6.35013
IFIT1	1.10869	7.8366	3.86398	0.000248681	0.00110393	-0.059779
ZBED2	1.10848	4.48069	5.40347	8.75354e-07	1.12569e-05	5.35451
PCDHB2	1.10804	4.62649	5.77403	2.01632e-07	3.4747e-06	6.77731
IFI16	1.10693	9.11912	4.48685	2.80793e-05	0.000184727	2.01528
LOC400043	1.10637	8.04257	5.78609	1.92126e-07	3.33371e-06	6.82418
NBL1	1.10634	8.89042	5.80729	1.76473e-07	3.10192e-06	6.90666
MGC24103	1.10584	5.72093	4.77732	9.63393e-06	7.73588e-05	3.04115
C1orf116	1.10545	6.93219	5.37094	9.94187e-07	1.24945e-05	5.23135
B4GALT5	1.10452	8.41486	7.50858	1.56643e-10	1.04395e-08	13.7556
ESM1	1.10397	4.55508	4.88797	6.36053e-06	5.51426e-05	3.44041
EPSTI1	1.10217	7.36527	4.72191	1.18421e-05	9.11892e-05	2.84291
TM4SF4	1.10211	10.064	3.28727	0.00159217	0.0051422	-1.79985
HRH1	1.10151	5.98038	8.25515	6.74635e-12	7.71119e-10	16.8305
KPNA2	1.10106	9.06884	5.95821	9.61369e-08	1.89321e-06	7.49654
IL20RB	1.09597	4.54243	4.86967	6.81437e-06	5.83845e-05	3.37409
ZIC2	1.09593	3.62414	3.63205	0.000535604	0.00207154	-0.782514
LY6E	1.09481	8.01231	4.84766	7.40262e-06	6.23282e-05	3.29444
HEPH	1.09363	5.25296	5.96374	9.40126e-08	1.86477e-06	7.51825
WISP1	1.09312	5.9367	4.5248	2.44594e-05	0.000164832	2.14739
IFT172	1.09223	7.4702	7.64211	8.9321e-11	6.48052e-09	14.3046
SMIM22	1.09144	6.99693	7.78194	4.95731e-11	3.96197e-09	14.8802
ZNF792	1.09093	4.53652	13.0143	2.90972e-20	4.96108e-17	35.6208
SYNDIG1	1.08908	5.6793	7.069	9.89621e-10	4.79802e-08	11.955
SGK223	1.08893	8.0025	5.16135	2.24302e-06	2.38888e-05	4.44507
HOXC10	1.08846	4.34953	5.38246	9.50401e-07	1.20255e-05	5.27492
GBP1	1.08843	7.19613	5.07782	3.09154e-06	3.0795e-05	4.13548
SLC22A3	1.08794	6.33224	7.19916	5.74048e-10	3.08268e-08	12.4868
BCL2L15	1.08696	6.25552	4.65597	1.51179e-05	0.000112171	2.60851
GPX8	1.08619	7.64441	4.68284	1.36884e-05	0.000103193	2.70382
PRR13	1.08585	9.30628	7.20661	5.5639e-10	3.02759e-08	12.5173
FBN1	1.08076	8.08398	4.13422	9.8522e-05	0.000516596	0.817875
HOXA10	1.07991	5.13202	5.43059	7.87019e-07	1.03553e-05	5.45745
RAI14	1.07963	8.44845	5.40811	8.59556e-07	1.10816e-05	5.37213
SLC4A11	1.07893	5.62224	6.09314	5.56532e-08	1.21652e-06	8.02788
CTSK	1.07723	9.59548	3.60023	0.000593811	0.00225547	-0.879336
TSPAN5	1.07684	6.08898	6.44978	1.29373e-08	3.76526e-07	9.44797
OTUD6B	1.07649	6.60137	5.65813	3.20204e-07	4.97824e-06	6.32865
CENPW	1.07616	6.78153	5.89498	1.24062e-07	2.34378e-06	7.24881
ISM1	1.07584	5.65065	6.10884	5.22127e-08	1.16117e-06	8.08994
KRT16	1.07503	5.64723	3.68003	0.00045799	0.00182163	-0.635422
PSMD8	1.07459	8.9748	7.62843	9.4614e-11	6.74496e-09	14.2483
HIST1H2BC	1.07431	5.0844	4.83299	7.82169e-06	6.53725e-05	3.24148
PALLD	1.07372	8.25807	5.29021	1.36201e-06	1.61173e-05	4.92696
MBOAT1	1.07292	6.50756	5.26945	1.47644e-06	1.7115e-05	4.84899
SRFBP1	1.07196	5.74771	5.32796	1.17584e-06	1.432e-05	5.06906
LOC101928173	1.07176	4.74978	7.83416	3.97825e-11	3.22996e-09	15.0953
BAIAP2L1	1.0701	7.38188	5.50358	5.90584e-07	8.23677e-06	5.73544
TLCD1	1.06979	5.97093	5.95796	9.62336e-08	1.89321e-06	7.49556
SP5	1.06828	5.06787	7.25891	4.46878e-10	2.48454e-08	12.7314
GAPDH	1.0682	12.0047	6.97165	1.48606e-09	6.75123e-08	11.5582
PRC1	1.06744	6.57935	5.49989	5.99247e-07	8.33488e-06	5.72134
TWIST1	1.06705	6.20428	3.6236	0.000550513	0.00212079	-0.808291
LRRN1	1.06561	5.16272	3.50904	0.000795799	0.0028772	-1.1536
ATAD2	1.06526	5.26591	5.68435	2.88464e-07	4.63991e-06	6.42988
PCOLCE2	1.06523	5.35595	3.2899	0.00157936	0.00510647	-1.79235
HDGF	1.0652	9.49237	7.67748	7.6963e-11	5.7053e-09	14.4502
NDRG1	1.06519	9.73747	6.09609	5.49891e-08	1.20716e-06	8.03955
EYA2	1.06412	5.30145	6.10143	5.38096e-08	1.18254e-06	8.06064
LGR6	1.06379	5.75271	6.91853	1.85451e-09	7.98807e-08	11.342
FUNDC1	1.06365	7.06855	5.38942	9.24848e-07	1.17603e-05	5.30129
ANTXR2	1.06351	6.48413	7.42566	2.21958e-10	1.3999e-08	13.415
CD109	1.06041	5.71607	7.06183	1.01972e-09	4.92064e-08	11.9258
SLC39A10	1.06012	7.59531	4.39923	3.8536e-05	0.000240097	1.7126
OIP5	1.05828	5.01698	5.04995	3.43932e-06	3.35727e-05	4.03268
TSPAN15	1.05618	7.12234	6.39518	1.61948e-08	4.51426e-07	9.22923
EPHA2	1.05563	6.95049	4.89905	6.10026e-06	5.335e-05	3.48062
GSKIP	1.055	8.73623	5.4825	6.41735e-07	8.78841e-06	5.65501
PGK1	1.05453	7.62349	6.96956	1.49908e-09	6.76724e-08	11.5497
CA9	1.05427	6.84152	3.70995	0.000415165	0.00167904	-0.543076
SRD5A3	1.05423	6.27905	4.78996	9.18948e-06	7.44031e-05	3.08654
SPINT2	1.05413	9.77944	6.00426	7.98047e-08	1.64101e-06	7.67747
ASPHD2	1.05266	5.89401	5.41166	8.47675e-07	1.0963e-05	5.3856
REEP3	1.04928	6.8604	5.75277	2.19528e-07	3.70168e-06	6.69479
TAGLN2	1.04856	9.72375	5.92194	1.11288e-07	2.14402e-06	7.35436
ABRACL	1.04846	8.26032	4.55879	2.16049e-05	0.000149185	2.26623
SLC7A11	1.04826	5.49983	5.50754	5.81427e-07	8.1368e-06	5.75057
TNFRSF11B	1.04762	5.52158	3.31394	0.00146683	0.00478954	-1.72371
RAPH1	1.04743	6.97256	6.64092	5.87652e-09	2.00724e-07	10.217
DUSP6	1.04622	8.95963	7.09603	8.83892e-10	4.36822e-08	12.0653
CLDN12	1.04571	8.39839	7.48199	1.75171e-10	1.13455e-08	13.6464
BST2	1.04508	7.80043	4.72588	1.16685e-05	9.0192e-05	2.85709
ALDOA	1.04498	9.91897	6.93164	1.7559e-09	7.66425e-08	11.3953
VASP	1.04453	8.03445	6.46885	1.19603e-08	3.57239e-07	9.52446
FGD6	1.04284	5.24603	7.48639	1.71958e-10	1.12765e-08	13.6645
TYROBP	1.04277	8.74356	3.5756	0.000642958	0.00240291	-0.953902
TMEM133	1.04257	5.83984	4.57446	2.04011e-05	0.000142579	2.32116
SDC4	1.04241	9.45185	6.3311	2.1067e-08	5.62703e-07	8.97311
EPHA4	1.04225	5.40943	6.38357	1.69861e-08	4.65242e-07	9.18277
CAP1	1.04125	10.6105	6.10556	5.2912e-08	1.16786e-06	8.077
COL8A1	1.04062	5.43734	4.86149	7.0274e-06	5.97841e-05	3.34448
MMP11	1.04032	7.16474	5.1276	2.55413e-06	2.63793e-05	4.3197
ZNF267	1.03932	7.07672	5.27953	1.41979e-06	1.66374e-05	4.8868
DUSP5	1.03774	7.38542	4.28213	5.85534e-05	0.000336063	1.31329
SQLE	1.0364	6.19031	4.96282	4.79222e-06	4.38899e-05	3.713
STRIP2	1.0359	3.90525	5.00898	4.02105e-06	3.82299e-05	3.88204
MN1	1.03566	6.54925	4.52352	2.45733e-05	0.000165385	2.14294
FOSL1	1.03555	6.1366	5.15161	2.32875e-06	2.45979e-05	4.40886
SGMS2	1.03554	6.83117	7.12606	7.79545e-10	3.94789e-08	12.188
MAD2L1	1.0342	4.94978	5.95863	9.59742e-08	1.89321e-06	7.49819
SEMA3C	1.0337	7.11181	3.98812	0.000163197	0.000775794	0.338819
CD300LF	1.03363	6.55759	4.59334	1.90367e-05	0.000135287	2.38749
TPI1	1.0314	8.38628	7.97459	2.20128e-11	1.96029e-09	15.674
GALNT12	1.03095	7.46967	5.31219	1.25035e-06	1.50661e-05	5.00965
ALYREF	1.02962	6.79481	5.20929	1.86407e-06	2.06077e-05	4.62376
PNP	1.02934	8.09974	5.31572	1.23328e-06	1.48779e-05	5.02294
MYL12B	1.02865	11.4879	7.6614	8.23553e-11	6.03939e-09	14.384
CXCL14	1.02863	7.59642	4.22308	7.21498e-05	0.000398646	1.11432
LINC01094	1.02514	5.06627	3.92523	0.000202194	0.000927101	0.135907
ALPK2	1.02383	4.86517	5.29874	1.3176e-06	1.57282e-05	4.959
GIPC1	1.02236	7.9895	6.83876	2.58517e-09	1.03306e-07	11.0179
PNMA1	1.02193	8.48132	5.18592	2.04024e-06	2.2192e-05	4.53656
CYP2C9	1.02104	5.38759	5.25022	1.59087e-06	1.81839e-05	4.77686
ULBP2	1.02056	5.12177	5.99572	8.26103e-08	1.69021e-06	7.64389
TXN	1.01999	8.09272	6.80634	2.95839e-09	1.15955e-07	10.8863
GPR1	1.01991	3.9532	8.32288	5.07115e-12	5.99744e-10	17.1097
LRP8	1.01894	5.15918	6.59254	7.17883e-09	2.35761e-07	10.0219
PELI1	1.017	7.97958	5.04842	3.4594e-06	3.36949e-05	4.02706
MPZL2	1.01691	6.82075	6.20395	3.54411e-08	8.4415e-07	8.46683
BPGM	1.01622	6.45505	5.69543	2.76008e-07	4.46766e-06	6.47269
HTR2B	1.01596	5.89282	3.26175	0.00172142	0.00549545	-1.87225
PKDCC	1.01522	8.39742	5.55394	4.84085e-07	7.01941e-06	5.92806
GTF2E1	1.01501	6.89301	6.4026	1.57085e-08	4.39752e-07	9.25893
PTTG1IP	1.0141	11.1826	6.77502	3.36971e-09	1.28627e-07	10.7594
LUM	1.01362	9.91305	3.90384	0.000217394	0.000985788	0.0673355
CMPK2	1.01352	7.67012	4.32449	5.03611e-05	0.000297714	1.45706
PLOD2	1.01112	8.54184	5.27688	1.43448e-06	1.67711e-05	4.87685
BORA	1.01076	5.56835	6.34054	2.02672e-08	5.44896e-07	9.0108
SOWAHC	1.00887	7.40283	6.33622	2.06294e-08	5.5318e-07	8.99355
SLC16A1	1.00874	5.54803	5.26404	1.50781e-06	1.739e-05	4.82867
BAZ1A	1.00721	7.67124	5.46834	6.78532e-07	9.14969e-06	5.60102
HOXB7	1.00551	6.87955	5.56109	4.70588e-07	6.85692e-06	5.95546
EDNRA	1.00522	7.31174	3.61458	0.000566853	0.00217051	-0.835744
SOX11	1.00516	4.46743	4.14945	9.34198e-05	0.000493639	0.868437
TMEM173	1.00414	7.45523	5.4593	7.03067e-07	9.38952e-06	5.56663
FUT2	1.00405	6.68184	5.09305	2.91625e-06	2.92626e-05	4.19178
MUC5B	1.00396	5.45535	5.00386	4.10029e-06	3.86955e-05	3.86323
HDAC1	1.00382	9.26241	7.38488	2.63419e-10	1.60403e-08	13.2477
HJURP	1.00302	5.3865	5.91279	1.15473e-07	2.21008e-06	7.3185
HOXC9	1.00158	4.36666	6.13982	4.60299e-08	1.04874e-06	8.21252
ANKRD36B	1.0015	8.25466	4.90909	5.87315e-06	5.18897e-05	3.51714
BUB1B	1.00029	6.05319	4.57502	2.03596e-05	0.000142462	2.32311
DUSP9	-1.00181	4.47265	-10.5233	5.35149e-16	2.63455e-13	26.0614
COX6A2	-1.00946	5.26993	-10.548	4.83831e-16	2.4748e-13	26.1598
EPHX1	-1.01122	8.37533	-4.64069	1.59944e-05	0.000117682	2.55445
CFTR	-1.01222	5.46513	-3.95456	0.00018301	0.000852743	0.230272
AS3MT	-1.01241	5.03082	-5.20579	1.88946e-06	2.08288e-05	4.6107
MT1M	-1.01322	7.29997	-3.86573	0.000247222	0.0010984	-0.0542158
GRB14	-1.02214	5.62504	-3.45044	0.000958309	0.0033637	-1.32725
BHMT	-1.02564	4.85381	-10.4842	6.27834e-16	2.91943e-13	25.9054
ONECUT1	-1.02676	4.83467	-5.66705	3.09042e-07	4.87693e-06	6.36305
TAS2R1	-1.02939	4.81996	-10.7782	1.89776e-16	1.10937e-13	27.0733
ESRRG	-1.03042	5.03236	-5.43396	7.76679e-07	1.02564e-05	5.47025
SLC1A2	-1.03601	4.04647	-6.1044	5.31621e-08	1.17083e-06	8.07241
LINC00261	-1.03839	6.79618	-3.29459	0.00155679	0.00504145	-1.77899
BTG2	-1.03897	8.58429	-5.71993	2.50311e-07	4.12681e-06	6.56748
CECR6	-1.03929	5.16934	-10.7353	2.2583e-16	1.21592e-13	26.9036
P2RX1	-1.03989	6.99996	-4.13087	9.96759e-05	0.000521178	0.806804
SLC43A1	-1.04342	7.37794	-3.84547	0.000264644	0.00115821	-0.118549
LINC00574	-1.04789	5.06402	-10.5166	5.49863e-16	2.63455e-13	26.0349
KCNH3	-1.04884	5.93876	-12.8394	5.65894e-20	8.27013e-17	34.9754
SYT6	-1.05217	4.62613	-7.97898	2.16087e-11	1.93909e-09	15.6921
LPAR3	-1.05531	4.60359	-5.63727	3.47904e-07	5.32897e-06	6.2482
NPTX2	-1.05825	6.86918	-3.46334	0.000920049	0.00324723	-1.2892
TCEAL2	-1.05833	5.28687	-4.54259	2.29224e-05	0.000156524	2.20953
PLXNB3	-1.05868	5.17037	-8.65703	1.24196e-12	1.88227e-10	18.4858
CTNND2	-1.05887	4.50891	-6.11215	5.15147e-08	1.14939e-06	8.10303
KIRREL2	-1.05972	5.35895	-4.75333	1.05357e-05	8.30359e-05	2.95517
DIRAS3	-1.05986	6.39969	-4.02633	0.000143149	0.000698173	0.463089
KCNJ8	-1.07659	7.22239	-6.89831	2.01756e-09	8.47625e-08	11.2598
FLT3	-1.08055	5.58886	-8.4684	2.74717e-12	3.53504e-10	17.7093
MYRIP	-1.08122	4.36438	-7.73867	5.94821e-11	4.55806e-09	14.702
RYR2	-1.09129	4.47019	-8.02237	1.79974e-11	1.68911e-09	15.8709
LOC145945	-1.09401	5.25984	-10.0126	4.34844e-15	1.56086e-12	24.015
VEPH1	-1.09677	4.63006	-6.89014	2.0874e-09	8.68052e-08	11.2266
CA4	-1.11055	5.16214	-6.2374	3.09159e-08	7.55722e-07	8.59976
ZNF491	-1.11059	4.8076	-10.8769	1.27273e-16	7.65886e-14	27.4631
NPY1R	-1.11156	4.93805	-3.37478	0.00121485	0.00409284	-1.54841
SCGN	-1.12645	7.45205	-3.47972	0.00087354	0.00310882	-1.24074
TMEM97	-1.12772	8.60884	-3.33801	0.00136176	0.00450761	-1.65463
BACE1	-1.13636	7.52148	-4.63823	1.61402e-05	0.000118531	2.54575
PSAT1	-1.14073	6.26179	-4.17685	8.48807e-05	0.000456055	0.959622
ANGPTL1	-1.14382	5.53598	-6.09016	5.63296e-08	1.22765e-06	8.01614
MT1H	-1.15367	10.1073	-6.00758	7.87366e-08	1.62231e-06	7.69057
SEL1L	-1.16369	7.55211	-4.36425	4.36909e-05	0.000264942	1.59268
TFPI2	-1.17403	6.9772	-3.35264	0.00130144	0.00433813	-1.61249
RBM20	-1.17584	3.68985	-5.15181	2.32696e-06	2.45917e-05	4.40961
ACADL	-1.18229	4.94902	-4.43137	3.43231e-05	0.00021755	1.82324
LOC101928535	-1.18949	4.0498	-7.29999	3.76168e-10	2.13789e-08	12.8996
PAK3	-1.19086	6.21392	-4.75609	1.0428e-05	8.23774e-05	2.96505
DPEP1	-1.19602	7.23798	-4.72465	1.1722e-05	9.05709e-05	2.8527
LOC102723493	-1.1977	4.29164	-5.8332	1.59049e-07	2.84951e-06	7.00758
GUCA1C	-1.20668	4.04633	-5.17789	2.10441e-06	2.27797e-05	4.50665
HOGA1	-1.21099	5.55941	-4.89575	6.17666e-06	5.38911e-05	3.46864
SERPINA5	-1.21531	7.58009	-3.67418	0.000466853	0.00184898	-0.653441
IGFBP2	-1.21683	8.53952	-3.78882	0.000319798	0.00135499	-0.297207
IL22RA1	-1.21833	6.92438	-4.08925	0.000115193	0.000583956	0.669323
NRCAM	-1.22473	5.93747	-5.7441	2.27275e-07	3.8084e-06	6.66114
LOC101930067	-1.24123	4.06521	-3.36511	0.00125199	0.00419965	-1.57644
BNIP3	-1.25256	8.01719	-4.57017	2.07245e-05	0.000144422	2.30609
SLC4A4	-1.2722	7.22162	-3.48662	0.000854606	0.00305651	-1.22026
CLEC4GP1	-1.2751	4.7468	-13.5786	3.49182e-21	6.49478e-18	37.6754
NYX	-1.27616	5.10876	-14.5713	9.24484e-23	3.15249e-19	41.1844
BEX1	-1.28755	8.56434	-3.30707	0.00149819	0.00488416	-1.74336
RTN4RL2	-1.2959	4.04678	-11.9304	1.90969e-18	1.95361e-15	31.5554
HGFAC	-1.30372	4.64844	-9.2851	8.91993e-14	2.00551e-11	21.0617
RAB4B	-1.31579	6.8382	-9.77435	1.16461e-14	3.55642e-12	23.0522
MFSD6L	-1.31701	5.58487	-12.9109	4.30977e-20	6.78291e-17	35.2397
MUC15	-1.32222	3.97498	-7.4833	1.74207e-10	1.13455e-08	13.6518
CHST9	-1.32991	5.10951	-5.36493	1.01783e-06	1.27525e-05	5.20862
KRBOX1-AS1	-1.3389	4.26327	-15.4996	3.47057e-24	2.36693e-20	44.3438
LGALS2	-1.33937	7.41871	-3.8404	0.000269177	0.00117378	-0.134587
DPP10-AS1	-1.34229	5.24852	-5.87416	1.34908e-07	2.49341e-06	7.16742
DPP10	-1.34558	4.06942	-4.01894	0.000146829	0.000711945	0.439017
LOC221946	-1.35229	4.27664	-17.1268	1.4274e-26	2.92046e-22	49.6013
PCSK2	-1.36062	5.92478	-4.37718	4.17111e-05	0.000254901	1.63696
SPACA3	-1.36453	4.21675	-6.86627	2.30555e-09	9.41549e-08	11.1296
PDCD4	-1.36527	4.89658	-7.77856	5.02834e-11	3.98759e-09	14.8663
SYBU	-1.39373	7.96704	-4.77351	9.77182e-06	7.82817e-05	3.02749
TPST2	-1.39393	8.82894	-5.31113	1.25553e-06	1.51015e-05	5.00565
GPHA2	-1.3971	5.80769	-5.69567	2.75744e-07	4.46766e-06	6.47361
PCSK1	-1.3992	6.34628	-3.58147	0.000630896	0.0023689	-0.936149
HOMER2	-1.39952	5.91771	-4.67064	1.43201e-05	0.000107165	2.66052
LOC102723886	-1.39964	4.86103	-8.26108	6.57979e-12	7.56306e-10	16.855
LINC00339	-1.41199	6.84521	-6.25429	2.88538e-08	7.14708e-07	8.66694
RBPJL	-1.41263	6.01962	-3.69409	0.000437362	0.00175343	-0.59208
KIAA1324	-1.41284	6.73515	-5.09321	2.91454e-06	2.92598e-05	4.19235
PTX3	-1.41346	5.86322	-3.27637	0.0016462	0.00529162	-1.83081
SERPINI1	-1.43475	6.74866	-6.76066	3.5768e-09	1.34524e-07	10.7012
MUM1L1	-1.55633	5.95857	-5.22052	1.78483e-06	1.9944e-05	4.66572
SLC16A10	-1.56665	6.14145	-6.28621	2.53217e-08	6.48413e-07	8.79403
CCDC110	-1.5844	4.15719	-5.67208	3.0291e-07	4.81923e-06	6.38249
NR5A2	-1.59151	5.9092	-4.55077	2.22476e-05	0.000152798	2.23815
GAS2	-1.59327	6.20236	-5.41002	8.53171e-07	1.10201e-05	5.37934
PM20D1	-1.59599	5.0642	-4.32903	4.9552e-05	0.000294377	1.47251
CHAD	-1.59914	5.00028	-11.8693	2.42842e-18	2.36598e-15	31.3216
FGL1	-1.62419	7.55093	-3.45662	0.000939785	0.00330829	-1.30903
TMEM52	-1.62655	5.03066	-4.61929	1.73061e-05	0.000125472	2.47886
PAIP2B	-1.62983	6.08651	-5.67069	3.04595e-07	4.83477e-06	6.37711
KLB	-1.65336	4.4025	-7.41082	2.36234e-10	1.47785e-08	13.3541
KCNJ16	-1.69749	5.50769	-5.80633	1.77154e-07	3.10589e-06	6.90292
MT1G	-1.70567	7.42555	-8.26911	6.36096e-12	7.35284e-10	16.8881
C6	-1.73344	7.51818	-4.15349	9.21122e-05	0.000487863	0.881843
PDK4	-1.75721	7.6594	-6.76585	3.5004e-09	1.32626e-07	10.7222
AOX1	-1.76613	6.78614	-5.90503	1.1914e-07	2.26753e-06	7.28814
SPX	-1.80421	4.82291	-5.66079	3.16837e-07	4.94034e-06	6.3389
LEFTY1	-1.8653	6.9353	-4.14804	9.38804e-05	0.000495688	0.86376
KLK1	-1.89532	8.32238	-3.63304	0.000533882	0.00206762	-0.779491
GSTA3	-1.90094	5.351	-10.239	1.71284e-15	7.45631e-13	24.9252
PRSS3	-1.93644	10.7013	-3.2906	0.00157598	0.00509716	-1.79037
TRHDE	-1.93712	5.2724	-5.6261	3.63678e-07	5.53223e-06	6.20522
ERO1LB	-1.93969	7.18248	-6.10713	5.25767e-08	1.16546e-06	8.08318
GNMT	-1.94359	5.72622	-4.50878	2.59282e-05	0.000173137	2.09156
REG3G	-1.97315	6.88107	-3.10103	0.00279072	0.00824948	-2.31875
IAPP	-1.98499	7.72248	-3.42639	0.00103372	0.00358231	-1.39794
REG1P	-2.0944	6.68007	-4.30047	5.48595e-05	0.000318599	1.37544
ALB	-2.19378	4.71086	-5.16791	2.18697e-06	2.34515e-05	4.4695
TEX11	-2.19569	5.69242	-4.89899	6.10161e-06	5.335e-05	3.48041
EGF	-2.31746	5.04894	-5.56608	4.61382e-07	6.75241e-06	5.9746
FAM150B	-2.38538	6.44177	-5.91391	1.14952e-07	2.20217e-06	7.32289
GP2	-2.47874	8.41839	-3.55806	0.000680267	0.00252006	-1.00676
TMED6	-2.64171	6.77674	-4.85008	7.33561e-06	6.19424e-05	3.30319
PNLIPRP1	-2.74781	8.00887	-3.70431	0.000422936	0.00170687	-0.560526
CELA2B	-2.76631	8.75672	-3.36226	0.0012631	0.00423102	-1.58467
ERP27	-2.77575	8.86107	-4.17168	8.64316e-05	0.00046293	0.942393
SYCN	-2.80466	8.86001	-3.19022	0.00213834	0.0065909	-2.07305
AQP8	-2.82819	7.08634	-4.6196	1.72858e-05	0.00012537	2.47998
CEL	-2.86568	10.2206	-3.08568	0.00292027	0.00856243	-2.36052
CPA2	-2.95361	9.89802	-3.48303	0.000864412	0.0030817	-1.23093
PLA2G1B	-2.99827	9.74966	-3.11817	0.00265251	0.00790988	-2.27195
SERPINI2	-3.11208	7.20483	-4.1667	8.79525e-05	0.000469968	0.925798
CUZD1	-3.11811	8.69187	-3.95371	0.000183536	0.000854607	0.227557
CTRL	-3.14739	8.08136	-3.99786	0.000157845	0.000755616	0.370426
PNLIPRP2	-3.15831	9.29361	-3.40986	0.00108876	0.00374198	-1.44631
CELP	-3.29364	9.05099	-4.13163	9.94141e-05	0.000519942	0.809305
