# Supplementary material for: Identification of hub genes with diagnostic values in pancreatic cancer by bioinformatics analyses and supervised learning methods
Source: World J Surg Oncol. 2018 Nov 14;16:223. doi: 10.1186/s12957-018-1519-y (PMC6237021; doi:10.1186/s12957-018-1519-y)
Supplement: Supplementary file 2 — Identification of 181 candidate genes with top 25% variance. (XLS 36 kb) [file 12957_2018_1519_MOESM2_ESM.xls]

## Sheet: 181 genes with 0.25 var
genesymbol	variance
PLA2G1B	18.018
PNLIPRP2	17.0659
CEL	16.9965
SYCN	15.1277
CPA2	14.7576
CELP	13.691
CELA2B	13.5383
CUZD1	13.1282
CTRL	12.9873
SERPINI2	11.765
PNLIPRP1	11.3345
GP2	10.0858
ERP27	9.88122
TFF1	9.81494
CEACAM6	8.57348
AQP8	8.46605
S100P	8.46556
PRSS3	7.97622
REG3G	7.95975
IAPP	7.05637
DPCR1	7.02144
SLC6A14	6.96492
TMED6	6.93755
CTSE	6.85612
KRT20	6.83
MMP1	6.78202
GABRP	6.58504
CLDN18	6.52285
KLK1	6.11506
SDR16C5	5.76767
MMP12	5.73685
LCN2	5.71838
TFF2	5.56966
ANXA10	5.54336
TCN1	5.54281
COL10A1	5.52762
REG1P	5.38773
PSCA	5.33091
CTHRC1	5.31939
C19orf33	5.25378
DKK1	5.16768
COL11A1	5.1382
DUOX2	5.09353
GREM1	4.97294
KRT6A	4.94263
FGL1	4.9085
PLAC8	4.90818
LGALS4	4.86928
AGR2	4.81155
MMP7	4.79528
TEX11	4.7368
LEFTY1	4.67886
CXCL8	4.6689
AKR1B10	4.65411
GCNT3	4.59721
EPYC	4.5927
AGR3	4.56333
ST6GALNAC1	4.54289
FAM150B	4.46432
TSPAN8	4.45328
CAPN8	4.41484
AOC1	4.38283
DMBT1	4.37749
GJB2	4.33038
EGF	4.32766
CST1	4.28525
GNMT	4.26638
TM4SF20	4.26246
ALB	4.26054
ARL14	4.25323
C6	4.25005
REG4	4.24013
CDH17	4.20707
VSIG1	4.1508
SPRR1B	4.12934
IFI27	4.10144
SULF1	4.09211
CCL20	3.99732
SERPINB2	3.99688
MSLN	3.99177
PLAT	3.91318
PI3	3.91154
PTX3	3.88674
KRT23	3.87497
COL1A2	3.84862
THBS2	3.84817
BEX1	3.82845
LINC01207	3.81826
NMU	3.80223
COL5A2	3.7791
SFN	3.77666
TMPRSS4	3.77619
VCAN	3.73131
TSPAN1	3.64732
SLPI	3.64507
CXCL5	3.6414
FOXQ1	3.61736
TIMP1	3.61103
C15orf48	3.55919
LYZ	3.551
KLF5	3.55076
TMC5	3.5475
OLR1	3.53138
COL3A1	3.52783
TM4SF4	3.51345
IGFBP3	3.50761
SPRR1A	3.45213
PCSK1	3.43497
DHRS9	3.42218
FNDC1	3.39878
LGALS1	3.39728
CD55	3.36757
S100A4	3.3609
VNN1	3.33531
CLRN3	3.30478
LAMB3	3.29981
RBPJL	3.2842
CP	3.25967
NQO1	3.25406
TFF3	3.24415
MAL2	3.23867
SLC26A9	3.23334
AEBP1	3.22977
S100A6	3.22614
SLC4A4	3.22176
BPIFB1	3.19956
ERO1LB	3.1946
LAMC2	3.19231
TMEM97	3.16043
SPARC	3.1468
S100A2	3.12933
TRHDE	3.12648
PLS1	3.12407
LGALS2	3.1224
IFI44L	3.12063
INHBA	3.11876
MALL	3.10976
SFTA2	3.10004
PM20D1	3.09417
ITGA2	3.07653
TMSB10	3.06999
S100A11	3.06215
COL5A1	3.05484
KLK6	3.05302
KLK7	3.04756
GPRC5A	3.03092
SERPINB3	3.0288
IGFBP2	3.01821
CEACAM5	3.01049
NR5A2	3.01046
KRT18	3.00976
PTGS2	3.00889
ADM	3.00742
CTSK	3.00734
FN1	2.99807
CRIP1	2.99735
MUC16	2.98892
MUC13	2.9807
MXRA5	2.97687
MFAP5	2.97529
ACSL5	2.96538
ID1	2.95747
C9orf152	2.95618
TFPI2	2.95047
RAB31	2.94655
AKR1C3	2.94608
BCL2A1	2.94449
TMEM52	2.92351
LY75	2.91647
SERPINA5	2.89203
CKS2	2.85359
FAM83D	2.85233
IGFL2	2.84831
TGFBI	2.83225
KRT8	2.82315
MATN3	2.81137
TMEM45B	2.79385
PDZK1IP1	2.78799
IFI6	2.78761
AOX1	2.78717
MX1	2.78631
